# Supplementary material for: The Increase in the Drug Resistance of Acute Myeloid Leukemia THP-1 Cells in High-Density Cell Culture Is Associated with Inflammatory-like Activation and Anti-Apoptotic Bcl-2 Proteins
Source: Int J Mol Sci. 2022 Jul 17;23(14):7881. doi: 10.3390/ijms23147881 (PMC9324792; doi:10.3390/ijms23147881)
Supplement: Supplementary file 1 [file ijms-23-07881-s001.zip]

Archive with 1 entries (1 files):
- ijms-1772609-supplementary.pdf
